# Supplementary material for: Systematic Modification and Evaluation of Enzyme-Loaded Chitosan Nanoparticles
Source: Int J Mol Sci. 2021 Jul 26;22(15):7987. doi: 10.3390/ijms22157987 (PMC8348744; doi:10.3390/ijms22157987)
Supplement: Supplementary file 1 [file ijms-22-07987-s001.zip]

Archive with 1 entries (1 files):
- ijms-1295413-supplementary.pdf
